# Supplementary material for: Evidence for widespread human exposure to food contact chemicals
Source: J Expo Sci Environ Epidemiol. 2024 Sep 17;35(3):330–41. doi: 10.1038/s41370-024-00718-2 (PMC12069106; doi:10.1038/s41370-024-00718-2)
Supplement: Supplementary file 3 — Supplementary Tables [file 41370_2024_718_MOESM3_ESM.xlsx]

## Sheet: Table legends
Evidence for widespread human exposure to food contact chemicals
Birgit Geueke1•, Lindsey V. Parkinson1, Ksenia J. Groh2, Christopher D. Kassotis3, Maricel V. Maffini4, Olwenn V. Martin5, Lisa Zimmermann1, Martin Scheringer6,7 and Jane Muncke1
Tables
S1	List of 234 FCCs with evidence for presence in FCMs that have been monitored in at least one of the five biomonitoring programs NHANES, HBM4EU, CHMS, KoNEHS, and Biomonitoring California (step 1A).
S2	List of 152 FCCs that were prioritized based on their presence in FCMs and their absence in exposome/metabolome databases and biomonitoring programs (step 2).
Table headings
Group	In Table S1, grouping was based on the chemical function, the concomitant occurrence of chemicals in FCMs.
	In Table S2, grouping was performed according to functional categories and/or chemical structures.
CAS	Chemical Abstracts Servic Registry Number
Name	Chemical name as it is used in the FCCmigex database.
FCCmigex entries, detected "YES""	This column specifies how often an FCC has been detected in migrates and extracts of FCMs according to FCCmigex database entries. This information was based on the FCCmigex database (update: April 2023).
FCChumon entries, monitored "YES"	In Table S1, this column defines how many of the five biomonitoring programs have included the FCC or one of its specific metabolites in the analyses of human samples (step 1A).
	In Table S2, this column shows how often the chemical has been monitored in human samples according to the results of the targeted systematic evidence map (step 2).
FCChumon entries, detected "yes"	In Table S1, this column defines how many of the five biomonitoring programs have detected the FCC or one of its specific metabolites in human samples (step 1A).
	In Table S2, this column shows how often the chemical has been detected in human samples according to the results of the targeted systematic evidence map (step 2).
FCCdb listed	The column indicates the presence or absence of an FCC in the FCCdb.
C&L inventory	Summary of hazard classifications based on ECHA's C&L inventory.
Japanese GHS	Summary of hazard classifications based on the GHS-aligned classifications by the Japanese Government.
Hazard rating	Combined hazard rating based on ECHA's C&L inventory and the GHS aligned classification by the Japanese Government.
Studies found in literature search	In Table S2, this column describes the number of studies (after duplicate removal) that were found in four databases for each of the 175 prioritized FCCs.
Eligible studies: "FCC monitored YES"	In Table S2, this column describes the number of studies fulfilling the eligibility criteria after full text screening.
Studies reporting: "FCC detected YES"	In Table S2, this columns describes the number of studies that describe the detection of the FCC in human samples.
Abbreviations
FCC	food contact chemical
FCM	food contact material
FCCmigex	database on migrating and extractable food contact chemicals
FCCdb	food contact chemicals database

## Sheet: S1_235 FCCs_step 1A 
Table S1
Group	CAS	Chemical name	FCCmigex entries (detected "YES")	FCChumon entries (monitored "YES")	FCChumon entries (detection "YES")	FCCdb (listed)	ECHA's C&L inventory	Japanese GHS	Hazard rating
Amines	101-77-9	4,4'-METHYLENEDIANILINE	37	1	1	Yes	Muta. 2, Carc. 1B, STOT RE 2	Muta. 2, Carc. 1B, STOT RE 1	High concern
Amines	95-80-7	2,4-TOLUENEDIAMINE	22	1	1	Yes	Muta. 2, Carc. 1B, STOT RE 2, Repr. 2	Muta. 2, Carc. 1B, Repr. 2, STOT RE 1	High concern
Amines	823-40-5	2,6-TOLUENEDIAMINE	13	1	0	No	Muta. 2	Repr. 2	Medium concern
Amines	90-04-0	O-ANISIDINE	12	1	1	Yes	Muta. 2, Carc. 1B	Muta. 2, Carc. 1B, STOT RE 2	High concern
Amines	95-53-4	O-TOLUIDINE	12	1	1	Yes	Carc. 1B	Muta. 2, Carc. 1A, STOT RE 1	High concern
Amines	87-62-7	2,6-DIMETHYLANILINE	8	1	1	Yes	Carc. 2	Repr. 1B, STOT RE 2	High concern
Amines	92-67-1	4-AMINOBIPHENYL	8	1	1	Yes	Carc. 1A	Muta. 2, Carc. 1A	High concern
Amines	91-59-8	2-NAPHTHYLAMINE	5	1	1	Yes	Carc. 1A	Muta. 2, Carc. 1A	High concern
Amines	59-89-2	N-NITROSOMORPHOLINE	3	1	1	No	Carc. 2	Other concern	Medium concern
Amines	100-75-4	N-NITROSOPIPERIDINE	1	1	1	No	Carc. 2	Carc. 2	Medium concern
Amines	106-50-3	P-PHENYLENEDIAMINE	1	1	1	Yes	Other concern	STOT RE 1	High concern
Dioxin-like compounds	1746-01-6	2,3,7,8-TETRACHLORODIBENZO-P-DIOXIN	10	2	1	No	Other concern	Muta. 2, Carc. 1A, Repr. 1B, STOT RE 1	High concern
Dioxin-like compounds	51207-31-9	2,3,7,8-TETRACHLORODIBENZOFURAN	9	2	0	No	Other concern	No hazard data	Other concern
Dioxin-like compounds	35065-29-3	2,2',3,4,4',5,5'-HEPTACHLOROBIPHENYL	2	3	3	No	STOT RE 2, STOT RE 2	No hazard data	Medium concern
Dioxin-like compounds	19408-74-3	1,2,3,7,8,9-HXCD	2	2	1	No	Other concern	No hazard data	Other concern
Dioxin-like compounds	57653-85-7	1,2,3,6,7,8-HXCDD	2	2	1	No	Other concern	No hazard data	Other concern
Dioxin-like compounds	35065-28-2	2,2',3,4,4',5'-HEXACHLOROBIPHENYL	2	1	1	No	STOT RE 2, STOT RE 2	No hazard data	Medium concern
Dioxin-like compounds	35822-46-9	1,2,3,4,6,7,8-HEPTACHLORODIBENZO-P-DIOXIN	2	1	0	No	Muta. 2	No hazard data	Medium concern
Dioxin-like compounds	31508-00-6	2,3',4,4',5-PENTACHLOROBIPHENYL	1	3	3	No	STOT RE 2, STOT RE 2	No hazard data	Medium concern
Dioxin-like compounds	35065-27-1	2,2',4,4',5,5'-HEXACHLOROBIPHENYL	1	3	3	No	STOT RE 2, STOT RE 2	No hazard data	Medium concern
Dioxin-like compounds	52663-68-0	2,2’,3,4’,5,5’,6-HEPTACHLOROBIPHENYL	1	3	3	No	STOT RE 2, STOT RE 2	No hazard data	Medium concern
Dioxin-like compounds	52663-69-1	2,2’,3,4,4’,5’,6-HEPTACHLOROBIPHENY	1	3	3	No	Not classified	No hazard data	Not classified
Dioxin-like compounds	37680-73-2	2,2',4,5,5'-PENTACHLOROBIPHENYL	1	3	2	No	STOT RE 2, STOT RE 2	No hazard data	Medium concern
Dioxin-like compounds	40186-72-9	2,2’,3,3’,4,4’,5,5’,6-NONACHLOROBIPHENYL	1	2	2	No	STOT RE 2, STOT RE 2	No hazard data	Medium concern
Dioxin-like compounds	32598-10-0	2,3’,4,4’-TETRACHLOROBIPHENYL	1	2	1	No	Not classified	No hazard data	Not classified
Dioxin-like compounds	3268-87-9	1,2,3,4,6,7,8,9-OCDD	1	2	1	No	Other concern	No hazard data	Other concern
Dioxin-like compounds	35693-99-3	2,2',5,5'-TETRACHLOROBIPHENYL	1	2	1	No	STOT RE 2, STOT RE 2	No hazard data	Medium concern
Dioxin-like compounds	67562-39-4	1,2,3,4,6,7,8-HEPTA-CDF	1	2	1	No	Other concern	No hazard data	Other concern
Dioxin-like compounds	70648-26-9	1,2,3,4,7,8-HEXA-CDF	1	2	1	No	Other concern	No hazard data	Other concern
Dioxin-like compounds	39001-02-0	1,2,3,4,6,7,8,9-OCTACHLORODIBENZOFURAN	1	2	0	No	Other concern	No hazard data	Other concern
Dioxin-like compounds	57117-41-6	1,2,3,7,8-PENTACHLORODIBENZOFURAN	1	2	0	No	Muta. 2	No hazard data	Medium concern
Dioxin-like compounds	41464-39-5	2,2’,3,5’-TETRACHLOROBIPHENYL	1	1	1	No	STOT RE 2, STOT RE 2	No hazard data	Medium concern
Dioxin-like compounds	41464-51-1	2,2’,3,4,5’-PENTACHLOROBIPHENYL	1	1	1	No	STOT RE 2, STOT RE 2	No hazard data	Medium concern
Dioxin-like compounds	68194-17-2	2,2',3,3',4,5,5',6-OCTACHLOROBIPHENYL	1	1	1	No	Not classified	No hazard data	Not classified
Flame retardants	115-86-6	TRIPHENYL PHOSPHATE	25	2	1	Yes	Other concern	Other concern	Other concern
Flame retardants	1241-94-7	2-ETHYLHEXYL DIPHENYL PHOSPHATE	16	1	0	Yes	Not classified	STOT RE 2	Not classified
Flame retardants	126-73-8	TRIBUTYL PHOSPHATE	15	1	0	Yes	Carc. 2	Carc. 2, STOT RE 2	Medium concern
Flame retardants	79-94-7	TETRABROMOBISPHENOL A	13	1	1	Yes	Other concern	Carc. 1B, Repr. 1B	High concern
Flame retardants	1163-19-5	BDE-209	11	2	2	Yes	Not classified	Carc. 2, Repr. 1B, STOT RE 2	High concern
Flame retardants	118-79-6	2,4,6-TRIBROMOPHENOL	9	1	0	No	Other concern	Repr. 2, STOT RE 2	Medium concern
Flame retardants	78-51-3	TRIS(2-BUTOXYETHYL) PHOSPHATE	9	1	0	Yes	Not classified	No hazard data	Not classified
Flame retardants	13674-84-5	TRIS(2-CHLOROISOPROPYL) PHOSPHATE	7	2	2	Yes	Other concern	Repr. 2, STOT RE 2	Medium concern
Flame retardants	84852-53-9	DECA-BROMODIPHENYLETHANE	5	1	1	Yes	Not classified	No hazard data	Not classified
Flame retardants	115-96-8	TRIS(2-CHLOROETHYL) PHOSPHATE	3	2	2	Yes	Carc. 2, Repr. 1B	Carc. 2, Repr. 1B, STOT RE 2	High concern
Flame retardants	78-32-0	TRICRESYL PHOSPHATE	3	1	0	No	Other concern	Not classified	Other concern
Flame retardants	13674-87-8	TRIS(1,3-DICHLORO-2-PROPYL) PHOSPHATE	2	2	2	No	Carc. 2	Carc. 2, STOT RE 1	High concern
Flame retardants	117964-21-3	BDE-197	2	1	1	No	Repr. 1A, STOT RE 2	No hazard data	High concern
Flame retardants	437701-79-6	BDE-207	2	1	1	No	No hazard data	No hazard data	No hazard data
Flame retardants	63387-28-0	BDE-206	2	1	1	No	No hazard data	No hazard data	No hazard data
Flame retardants	37853-59-1	1,2-BIS(2,4,6-TRIBROMOPHENOXY) ETHANE	2	1	0	No	Not classified	No hazard data	Not classified
Flame retardants	5436-43-1	BDE-47	1	4	4	No	Not classified	No hazard data	Not classified
Flame retardants	207122-16-5	BDE-183	1	3	3	No	No hazard data	No hazard data	No hazard data
Flame retardants	838-85-7	DIPHENYL PHOSPHATE	1	2	2	No	Other concern	No hazard data	Other concern
Flame retardants	87-83-2	2,3,4,5,6-PENTABROMOTOLUENE	1	1	0	No	Other concern	Carc. 2, Repr. 2, STOT RE 2	Medium concern
Metals	7439-92-1	LEAD	152	5	5	Yes	Other concern	Muta. 2, Carc. 2, Repr. 1A, STOT RE 1	High concern
Metals	7440-47-3	CHROMIUM	119	2	2	Yes	Not classified	Muta. 2,	Medium concern
Metals	7440-43-9	CADMIUM	104	5	5	Yes	Other concern	Muta. 2, Carc. 1A, Repr. 2, STOT RE 1	High concern
Metals	7440-36-0	ANTIMONY	100	3	3	Yes	Not classified	STOT RE 2	Medium concern
Metals	7440-66-6	ZINC	84	2	2	Yes	Other concern	Other concern	Other concern
Metals	7440-50-8	COPPER	75	2	2	Yes	Other concern	Other concern	Other concern
Metals	7440-02-0	NICKEL	74	1	1	Yes	Other concern	Carc. 2, STOT RE 1	High concern
Metals	7440-48-4	COBALT	71	3	3	Yes	Muta. 2, Carc. 1B, Repr. 1B	Carc. 2, Repr. 1B, STOT RE 1	High concern
Metals	7440-22-4	SILVER	70	1	1	Yes	Not classified	Repr. 1B, STOT RE 1	High concern
Metals	7439-96-5	MANGANESE	68	2	2	Yes	Not classified	Repr. 1B, STOT RE 1	High concern
Metals	7440-38-2	ARSENIC	49	5	5	Yes	Other concern	Carc. 1A, Repr. 2, STOT RE 1	High concern
Metals	7440-62-2	VANADIUM	26	1	1	Yes	Not classified	No hazard data	Not classified
Metals	7439-98-7	MOLYBDENUM	25	3	3	Yes	Not classified	Other concern	Not classified
Metals	7440-31-5	TIN	18	1	1	Yes	Not classified	STOT RE 1	High concern
Metals	7439-97-6	MERCURY	17	5	5	Yes	STOT RE 1, Repr. 1B	Repr. 1A, STOT RE 1	High concern
Metals	7440-28-0	THALLIUM	16	3	3	Yes	STOT RE 2	Repr. 1B, STOT RE 1	High concern
Metals	7782-49-2	SELENIUM	15	2	2	Yes	STOT RE 2	STOT RE 1	High concern
Metals	7440-24-6	STRONTIUM	12	1	1	Yes	Repr. 1B	No hazard data	High concern
Metals	7440-61-1	URANIUM	8	3	3	No	STOT RE 2	Carc. 1, STOT RE 1	High concern
Metals	7440-42-8	BORON	5	1	1	Yes	Not classified	Other concern	Not classified
Metals	7440-33-7	TUNGSTEN	4	3	3	No	Other concern	Other concern	Other concern
Metals	7440-46-2	CESIUM	4	2	2	No	Other concern	No hazard data	Other concern
Metals	7440-41-7	BERYLLIUM	4	1	1	Yes	STOT RE 1, Carc. 1B	Carc. 1A, STOT RE 1	High concern
PAHs	91-20-3	NAPHTHALENE	45	4	4	Yes	Carc. 2	Carc. 2, STOT RE 1	High concern
PAHs	85-01-8	PHENANTHRENE	24	4	4	No	Other concern	Other concern	Other concern
PAHs	86-73-7	FLUORENE	20	4	3	No	Other concern	No hazard data	Other concern
PAHs	129-00-0	PYRENE	18	4	3	Yes	Not classified	No hazard data	Not classified
PAHs	83-32-9	ACENAPHTHENE	18	1	0	No	Not classified	STOT RE 2	Medium concern
PAHs	206-44-0	FLUORANTHENE	17	1	0	No	Other concern	No hazard data	Other concern
PAHs	50-32-8	BENZO[A]PYRENE	13	1	0	No	Muta. 1B, Carc. 1B, Repr. 1B	Muta. 1B, Carc. 1A, Repr. 1B, STOT RE 2	High concern
PAHs	218-01-9	CHRYSENE	11	2	0	No	Muta. 2, Carc. 1B	Muta. 2, Carc. 1B	High concern
PAHs	56-55-3	BENZO[A]ANTHRACENE	11	1	0	No	Carc. 1B	Muta. 2, Carc. 1B	High concern
PAHs	191-24-2	BENZO[G,H,I]PERYLENE	9	1	0	No	Other concern	No hazard data	Other concern
PAHs	193-39-5	INDENO[1,2,3-C,D]PYRENE	9	1	0	No	Carc. 2	Muta. 2, Carc. 2	Medium concern
PAHs	53-70-3	DIBENZO[A,H]ANTHRACENE	9	1	0	No	Carc. 1B	No hazard data	High concern
PAHs	208-96-8	ACENAPHTHYLENE	7	1	0	No	Other concern	STOT RE 1	High concern
PAHs	90-15-3	ALPHA-NAPHTHOL	1	3	3	No	Other concern	Other concern	Other concern
PAHs	7651-86-7	4-PHENANTHRENOL	1	1	1	No	No hazard data	No hazard data	No hazard data
Perchlorate	14797-73-0	PERCHLORATE	1	2	2	No	Other concern	No hazard data	Other concern
Pesticides	87-86-5	PENTACHLOROPHENOL	12	2	1	Yes	Carc. 2	No hazard data	Medium concern
Pesticides	90-43-7	2-PHENYLPHENOL	11	2	2	Yes	Other concern	Carc. 1B	High concern
Pesticides	101-80-4	4,4'-DIAMINODIPHENYL ETHER	9	1	1	Yes	Muta. 1B, Carc. 1B, Repr. 2	Muta. 2, Carc. 1B, Repr. 2, STOT RE 1	High concern
Pesticides	88-06-2	2,4,6-TRICHLOROPHENOL	6	2	1	Yes	Carc. 2	Carc. 2, Repr. 2, STOT RE 1	High concern
Pesticides	134-62-3	N,N-DIETHYL-3-METHYL-BENZAMIDE	5	2	2	No	Other concern	Other concern	Other concern
Pesticides	118-74-1	HEXACHLOROBENZENE	2	3	3	No	Carc. 1B, STOT RE 1	Carc. 2, Repr. 1B, STOT RE 1	High concern
Pesticides	72-55-9	P,P'-DDE	2	2	2	No	Carc. 2, STOT RE 1	Carc. 1B, Repr. 1B, STOT RE 2	High concern
Pesticides	52918-63-5	DELTAMETHRIN	1	5	2	Yes	Other concern	No hazard data	Other concern
Pesticides	52315-07-8	CYPERMETHRIN	1	5	0	No	Other concern	STOT RE 2	Medium concern
Pesticides	52645-53-1	PERMETHRIN	1	5	0	No	Other concern	Carc. 2, STOT RE 2	Medium concern
Pesticides	68359-37-5	CYFLUTHRIN	1	4	2	No	Other concern	Repr. 2, STOT RE 1	High concern
Pesticides	319-85-7	Β-HEXACHLOROCYCLOHEXANE	1	3	3	No	Carc. 2	No hazard data	Medium concern
Pesticides	39765-80-5	TRANS-NONACHLOR	1	3	3	No	Other concern	No hazard data	Other concern
Pesticides	50-29-3	P,P'-DDT	1	3	3	No	Carc. 2, STOT RE 1	Muta. 1B, Carc. 1B, Repr. 1B, STOT RE 1	High concern
Pesticides	27304-13-8	OXYCHLORDANE	1	2	2	No	Other concern	No hazard data	Other concern
Pesticides	309-00-2	ALDRIN	1	2	0	No	Carc. 2, STOT RE 1	Carc. 1B, Repr. 1B, STOT RE 1	High concern
Pesticides	1024-57-3	CIS-HEPTACHLOREPOXIDE	1	1	1	No	Carc. 2, STOT RE 2	Carc. 2, Repr. 1B, STOT RE 1	High concern
Pesticides	5103-73-1	CIS-NONACHLOR	1	1	1	No	Other concern	No hazard data	Other concern
Pesticides	60-57-1	DIELDRIN	1	1	1	No	Carc. 2, STOT RE 1	Repr. 1B, STOT RE 1	High concern
Pesticides	72-20-8	ENDRIN	1	1	1	No	Other concern	STOT RE 1	High concern
Pesticides	76-44-8	HEPTACHLOR	1	1	1	No	Carc. 2, STOT RE 2	Carc. 2, Repr. 1B, STOT RE 1	High concern
Pesticides	5103-71-9	CIS-CHLORDANE	1	1	0	No	Other concern	No hazard data	Other concern
Pesticides	5103-74-2	TRANS-CHLORDANE	1	1	0	No	Carc. 2	No hazard data	Medium concern
Pesticides	58-89-9	G-HEXACHLOROCYCLOHEXANE	1	1	0	No	STOT RE 2	Carc. 1A, Repr. 1B, STOT RE 1	High concern
Pesticides	789-02-6	O,P'-DDT	1	1	0	No	Carc. 2, STOT RE 1, STOT RE 1	No hazard data	High concern
PFASs	335-67-1	PERFLUOROOCTANOIC ACID	61	4	4	Yes	Carc. 2, STOT RE 1, Repr. 1B	Carc. 2, Repr. 1A, STOT RE 1	High concern
PFASs	307-24-4	PERFLUOROHEXANOIC ACID	42	4	3	No	Other concern	No hazard data	Other concern
PFASs	375-85-9	PERFLUOROHEPTANOIC ACID	35	3	3	No	STOT RE 1, Repr. 1B	No hazard data	High concern
PFASs	335-76-2	PERFLUORODECANOIC ACID	34	4	4	No	Carc. 2, Repr. 1B	No hazard data	High concern
PFASs	375-95-1	PERFLUORONONANOIC ACID	32	4	4	No	Carc. 2, STOT RE 1, Repr. 1B	Repr. 1B, STOT RE 1	High concern
PFASs	2706-90-3	PERFLUOROPENTANOATE	30	2	1	No	Other concern	No hazard data	Other concern
PFASs	307-55-1	PERFLUORODODECANOATE	28	3	3	No	Other concern	No hazard data	Other concern
PFASs	2058-94-8	PERFLUOROUNDECANOIC ACID	23	4	4	No	Other concern	No hazard data	Other concern
PFASs	375-22-4	PERFLUOROBUTANOIC ACID	23	3	3	No	Other concern	No hazard data	Other concern
PFASs	1763-23-1	PERFLUOROOCTANE SULFONATE	17	3	3	No	Carc. 2, STOT RE 1, Repr. 1B	Carc. 2, Repr. 1A, STOT RE 1	High concern
PFASs	72629-94-8	PERFLUOROTRIDECANOIC ACID	12	1	1	No	No hazard data	No hazard data	No hazard data
PFASs	376-06-7	PERFLUOROTETRADECANOIC ACID	12	1	0	No	No hazard data	No hazard data	No hazard data
PFASs	57677-95-9	6:2/6:2 DIPAP	11	2	1	No	No hazard data	No hazard data	No hazard data
PFASs	678-41-1	8:2/8:2 DIPAP	10	2	0	No	Carc. 2, Repr. 2, STOT RE 2	No hazard data	Medium concern
PFASs	355-46-4	PERFLUOROHEXANESULFONIC ACID	7	3	3	No	Other concern	No hazard data	Other concern
PFASs	375-73-5	PERFLUOROBUTANE SULFONATE	5	3	3	Yes	Other concern	No hazard data	Other concern
PFASs	27619-97-2	6:2 FLUOROTELOMER SULFONIC ACID	5	1	1	No	STOT RE 2	No hazard data	Medium concern
PFASs	943913-15-3	6:2/8:2 DIPAP	5	1	0	No	No hazard data	No hazard data	No hazard data
PFASs	2991-50-6	N-ETHYL PERFLUOROOCTANE SULFONAMIDOACETIC ACID	4	3	2	No	No hazard data	No hazard data	No hazard data
PFASs	57678-03-2	8:2 FLUOROTELOMER PHOSPHATE MONOESTER	4	1	0	No	No hazard data	No hazard data	No hazard data
PFASs	754-91-6	PERFLUOROOCTANE SULFONAMIDE	3	3	3	No	Other concern	No hazard data	Other concern
PFASs	335-77-3	PERFLUORODECANE SULFONATE	3	2	1	No	Other concern	No hazard data	Other concern
PFASs	53826-12-3	6:2 FLUOROTELOMER CARBOXYLIC ACID	3	1	0	No	No hazard data	No hazard data	No hazard data
PFASs	2355-31-9	N-METHYL PERFLUOROOCTANE SULFONAMIDOACETIC ACID	2	2	2	No	Carc. 2, Repr. 2, STOT RE 2	No hazard data	Medium concern
PFASs	958445-44-8	DODECAFLUORO-3H-4,8-DIOXANONANOATE	2	2	0	Yes	No hazard data	No hazard data	No hazard data
PFASs	31506-32-8	N-METHYLPERFLUOROOCTANE SULFONAMIDE	2	1	0	No	Other concern	No hazard data	Other concern
PFASs	13252-13-6	PERFLUORO(2-METHYL-3-OXAHEXANOIC) ACID	1	2	0	Yes	Other concern	No hazard data	Other concern
PFASs	375-92-8	PERFLUOROHEPTANE SULFONATE	1	1	1	No	Other concern	No hazard data	Other concern
PFASs	40143-78-0	PERFLUOROOCTANE-PHOSPHONIC ACID	1	1	0	No	No hazard data	No hazard data	No hazard data
Phenolic compounds	80-05-7	BISPHENOL A	253	5	5	Yes	Repr. 1B	Repr. 1B, STOT RE 2	High concern
Phenolic compounds	119-61-9	BENZOPHENONE	138	1	1	Yes	Carc. 1B	Carc. 1B, STOT RE 2	High concern
Phenolic compounds	134-84-9	4-METHYLBENZOPHENONE	37	1	0	Yes	STOT RE 2	No hazard data	Medium concern
Phenolic compounds	80-09-1	BISPHENOL S	26	3	3	Yes	Repr. 1B	Repr. 1B, STOT RE 2	High concern
Phenolic compounds	140-66-9	4-TERT-OCTYLPHENOL	24	1	1	Yes	Other concern	Repr. 2, STOT RE 2	Medium concern
Phenolic compounds	620-92-8	BISPHENOL F	23	3	3	Yes	Other concern	No hazard data	Other concern
Phenolic compounds	1478-61-1	BISPHENOL AF	14	1	1	Yes	Repr. 1B, STOT RE 2	No hazard data	High concern
Phenolic compounds	131-53-3	2,2'-DIHYDROXY-4-METHOXYBENZOPHENONE	9	1	0	Yes	Other concern	No hazard data	Other concern
Phenolic compounds	131-57-7	OXYBENZONE	8	3	3	Yes	Other concern	Repr. 2	Medium concern
Phenolic compounds	94-13-3	PROPYL PARABEN	4	4	4	Yes	Other concern	Not classified	Other concern
Phenolic compounds	1137-42-4	4-HYDROXYBENZOPHONE	4	1	1	Yes	STOT RE 2	No hazard data	Medium concern
Phenolic compounds	77-40-7	BISPHENOL B	4	1	0	Yes	Other concern	No hazard data	Other concern
Phenolic compounds	99-76-3	METHYL PARABEN	3	4	4	Yes	Other concern	Other concern	Other concern
Phenolic compounds	120-47-8	4-HYDROXYBENZOIC ACID ETHYL ESTER	2	4	4	Yes	Not classified	No hazard data	Not classified
Phenolic compounds	3380-34-5	TRICLOSAN	2	4	4	Yes	Other concern	Not classified	Other concern
Phenolic compounds	131-56-6	2,4-DIHYDROXYBENZOPHENONE	2	1	1	Yes	Other concern	No hazard data	Other concern
Phenolic compounds	94-26-8	BUTYL PARABEN	1	3	3	Yes	Not classified	No hazard data	Not classified
Phenolic compounds	120-83-2	2,4-DICHLOROPHENOL	1	2	2	No	Other concern	Other concern	Other concern
Phthalates & alternative plasticizers	117-81-7	DI(2-ETHYLHEXYL) PHTHALATE	329	5	5	Yes	Repr. 1B	Carc. 2, Repr. 1B, STOT RE 2	High concern
Phthalates & alternative plasticizers	84-74-2	DIBUTYL PHTHALATE	290	5	2	Yes	Repr. 1B	Repr. 1B, STOT RE 1	High concern
Phthalates & alternative plasticizers	84-69-5	DIISOBUTYL PHTHALATE	197	4	4	Yes	Repr. 1B	Repr. 1B	High concern
Phthalates & alternative plasticizers	84-66-2	DIETHYL PHTHALATE	133	4	4	Yes	Not classified	Other concern	Not classified
Phthalates & alternative plasticizers	85-68-7	BENZYL BUTYL PHTHALATE	99	5	5	Yes	Repr. 1B	Repr. 1B, STOT RE 2	High concern
Phthalates & alternative plasticizers	131-11-3	DIMETHYL PHTHALATE	66	3	3	Yes	Not classified	Other concern	Not classified
Phthalates & alternative plasticizers	117-84-0	DI-N-OCTYL PHTHALATE	48	5	4	Yes	Not classified	Repr. 2	Medium concern
Phthalates & alternative plasticizers	28553-12-0	DIISONONYL PHTHALATE	43	4	3	Yes	Not classified	Repr. 2	Medium concern
Phthalates & alternative plasticizers	84-61-7	DICYCLOHEXYL PHTHALATE	34	4	4	Yes	Repr. 1B	Repr. 1B	High concern
Phthalates & alternative plasticizers	6846-50-0	2,2,4-TRIMETHYL-1,3-PENTANEDIOL DIISOBUTYRATE	32	1	1	Yes	Repr. 2	Not classified	Medium concern
Phthalates & alternative plasticizers	26761-40-0	DIISODECYL PHTHALATE	31	4	4	Yes	Not classified	Repr. 2	Medium concern
Phthalates & alternative plasticizers	6422-86-2	DI-(2-ETHYLHEXYL)TEREPHTHALATE	14	2	2	Yes	Not classified	No hazard data	Not classified
Phthalates & alternative plasticizers	166412-78-8	DIISONONYL CYCLOHEXANE-1,2-DICARBOXYLATE	13	3	3	Yes	Not classified	No hazard data	Not classified
Phthalates & alternative plasticizers	131-18-0	DIPENTYL PHTHALATE	13	1	1	Yes	Repr. 1B	Repr. 1B	High concern
Phthalates & alternative plasticizers	84-75-3	DI-N-HEXYL PHTHALATE	12	1	1	Yes	Repr. 1B	Repr. 1B	High concern
Phthalates & alternative plasticizers	3319-31-1	TRI(2-ETHYLHEXYL) TRIMELLITATE	9	1	0	Yes	Not classified	No hazard data	Not classified
Phthalates & alternative plasticizers	4376-20-9	MONO-(2-ETHYLHEXYL) PHTHALATE	7	4	4	No	Other concern	No hazard data	Other concern
Phthalates & alternative plasticizers	131-70-4	MONOBUTYL PHTHALATE	4	5	5	No	Repr. 1B	No hazard data	High concern
Phthalates & alternative plasticizers	2306-33-4	MONOETHYL PHTHALATE	1	2	2	No	No hazard data	No hazard data	No hazard data
VOCs	100-42-5	STYRENE	99	3	3	Yes	STOT RE 1, Repr. 2	Muta. 2, Carc. 1B, Repr. 1B, STOT RE 1	High concern
VOCs	108-88-3	TOLUENE	69	3	3	Yes	STOT RE 2, Repr. 2	Repr. 1A, STOT RE 1	High concern
VOCs	124-19-6	NONANAL	60	1	1	Yes	Other concern	STOT RE 2	Medium concern
VOCs	100-41-4	ETHYLBENZENE	52	3	2	Yes	STOT RE 2	Carc. 2, Repr. 1B, STOT RE 1	High concern
VOCs	66-25-1	HEXANAL	45	1	1	Yes	Other concern	Other concern	Other concern
VOCs	50-00-0	FORMALDEHYDE	43	1	1	Yes	Muta. 2, Carc. 1B	Muta. 2, Carc. 1A, STOT RE 1	High concern
VOCs	100-52-7	BENZALDEHYDE	40	1	1	Yes	Other concern	STOT RE 2	Medium concern
VOCs	124-13-0	OCTANAL	37	1	1	Yes	Other concern	Not classified	Medium concern
VOCs	112-31-2	DECANAL	36	1	1	Yes	Other concern	Not classified	Other concern
VOCs	141-78-6	ETHYL ACETATE	31	1	0	Yes	Other concern	Other concern	Other concern
VOCs	71-43-2	BENZENE	29	3	3	Yes	Muta. 1B, Carc. 1A, STOT RE 1	Muta. 1B, Carc. 1A, Repr. 2, STOT RE 1	High concern
VOCs	95-47-6	O-XYLENE	23	2	2	Yes	Other concern	Other concern	Other concern
VOCs	111-71-7	HEPTANAL	19	1	1	Yes	Other concern	Other concern	Other concern
VOCs	1330-20-7	XYLENE	18	2	2	Yes	Other concern	Repr. 1B, STOT RE 1	High concern
VOCs	108-95-2	PHENOL	17	1	1	Yes	Muta. 2, STOT RE 2	Muta. 2, Repr. 1B, STOT RE 1	High concern
VOCs	98-82-8	CUMENE	14	2	1	Yes	Carc. 1B	Carc. 1B, STOT RE 2	High concern
VOCs	110-62-3	PENTANAL	14	1	1	Yes	Other concern	Other concern	Other concern
VOCs	123-72-8	BUTANAL	12	1	1	Yes	Other concern	Other concern	Other concern
VOCs	110-82-7	CYCLOHEXANE	11	1	0	Yes	Other concern	Other concern	Other concern
VOCs	106-46-7	1,4-DICHLOROBENZENE	9	2	2	Yes	Carc. 2	Carc. 2, Repr. 2, STOT RE 1	High concern
VOCs	109-99-9	TETRAHYDROFURAN	8	2	1	Yes	Carc. 2	Carc. 2, Repr. 2, STOT RE 1	High concern
VOCs	110-54-3	HEXANE	8	1	0	Yes	STOT RE 2, Repr. 2	Repr. 2, STOT RE 1	High concern
VOCs	71-55-6	1,1,1-TRICHLOROETHANE	7	1	1	Yes	Other concern	Carc. 1B, Repr. 1B, STOT RE 1	High concern
VOCs	106-99-0	1,3-BUTADIENE	7	1	0	Yes	Muta. 1B, Carc. 1A	Muta. 1B, Carc. 1A, Repr. 1B, STOT RE 1	High concern
VOCs	123-38-6	PROPANAL	6	1	1	Yes	Other concern	STOT RE 2	Medium concern
VOCs	142-82-5	HEPTANE	6	1	0	Yes	Other concern	STOT RE 1	High concern
VOCs	108-10-1	METHYLISOBUTYLKETONE	5	2	1	Yes	Carc. 2	Carc. 1B, STOT RE 1	High concern
VOCs	590-86-3	3-METHYLBUTANAL	5	1	1	Yes	Other concern	Muta. 2, Carc. 1B, STOT RE 1	High concern
VOCs	111-65-9	OCTANE	5	1	0	Yes	Other concern	Other concern	Other concern
VOCs	75-01-4	VINYL CHLORIDE	5	1	0	Yes	Carc. 1A	Muta. 2, Carc. 1A, Repr. 2, STOT RE 1	High concern
VOCs	75-09-2	DICHLOROMETHANE	5	1	0	Yes	Carc. 2	Carc. 1A, Repr. 2, STOT RE 1	High concern
VOCs	95-50-1	1,2-DICHLOROBENZENE	5	1	0	Yes	Other concern	STOT RE 1	High concern
VOCs	107-13-1	ACRYLONITRILE	4	1	1	Yes	Carc. 1B	Carc. 1B, Repr. 1B, STOT RE 1	High concern
VOCs	541-73-1	1,3-DICHLOROBENZENE	4	1	0	No	Other concern	STOT RE 2	Medium concern
VOCs	127-18-4	TETRACHLOROETHYLENE	3	2	2	Yes	Carc. 2	Carc. 1B, Repr. 2, STOT RE 1	High concern
VOCs	67-66-3	CHLOROFORM	3	2	2	Yes	Carc. 2, STOT RE 1, Repr. 2	Muta. 2, Carc. 2, Repr. 2, STOT RE 1	High concern
VOCs	75-15-0	CARBON DISULPHIDE	3	1	1	Yes	No hazard data	Repr. 1A, STOT RE 1	High concern
VOCs	872-50-4	1-METHYL-2-PYROLIDINONE	3	1	1	Yes	Repr. 1B	Carc. 1A, Repr. 1B, STOT RE 1	High concern
VOCs	75-35-4	VINYLIDENE CHLORIDE	3	1	0	Yes	Carc. 2	Carc. 2, Repr. 2, STOT RE 1	High concern
VOCs	79-06-1	ACRYLAMIDE	2	3	3	Yes	Muta. 1B, Carc. 1B, STOT RE 1, Repr. 2	Muta. 1B, Carc. 1B, Repr. 1B, STOT RE 1	High concern
VOCs	110-00-9	FURAN	2	1	1	No	Muta. 2, Carc. 1B, STOT RE 2	Muta. 2, Carc. 2, STOT RE 1	High concern
VOCs	108-90-7	CHLOROBENZENE	2	1	0	Yes	Other concern	Muta. 2, Carc. 2, STOT RE 1	High concern
VOCs	123-73-9	CROTONALDEHYDE	2	1	1	Yes	Muta. 2, STOT RE 2	Muta. 1B, Carc. 1B	High concern
VOCs	79-01-6	1,1,2-TRICHLOROETHENE	1	2	0	Yes	Muta. 2, Carc. 1B	No hazard data	High concern
VOCs	529-20-4	2-METHYLBENZALDEHYDE	1	1	1	No	Other concern	No hazard data	Other concern
VOCs	68-12-2	FORMAMIDE, N,N-DIMETHYL-	1	1	1	Yes	Repr. 1B	Muta. 2, Carc. 1B, Repr. 1B, STOT RE 1	High concern
VOCs	123-91-1	1,4-DIOXANE	1	1	0	Yes	Carc. 1B	Carc. 1B, STOT RE 1	High concern
VOCs	75-00-3	ETHYL CHLORIDE	1	1	0	Yes	Carc. 2	Carc. 2, STOT RE 1	High concern
VOCs	79-00-5	ETHANE, 1,1,2-TRICHLORO-	1	1	0	Yes	Carc. 2	Carc. 2, STOT RE 1	High concern
VOCs	79-34-5	ETHANE, 1,1,2,2-TETRACHLORO-	1	1	0	No	Other concern	Muta. 2, Carc. 1B, STOT RE 1	High concern
VOCs	96-37-7	CYCLOPENTANE, METHYL-	1	1	0	Yes	Other concern	No hazard data	Other concern

## Sheet: S2_175 FCCs_step 2 
Table S2
Group	CAS	Chemical name	FCCmigex entries (detected "YES")	FCChumon entries (monitored "YES")	FCChumon entries (detection "YES")	FCCdb (listed)	ECHA's C&L inventory	Japanese GHS	Hazard rating	Studies found in literature search	Eligible studies: "FCC monitored YES"	Studies reporting: "FCC detected YES"
Alcohols & polyols	13429-07-7	1-(2-METHOXYPROPOXY)-2-PROPANOL	6	0	0	Yes	No hazard data	STOT SE 3	Other concern	3	0	0
Alcohols & polyols	16325-63-6	2,4,4-TRIMETHYL-1-PENTANOL	5	2	2	No	Other concern	No hazard data	Other concern	8	2	2
Aliphatic hydrocarbons	18435-45-5	1-NONADECENE	13	1	1	No	Not classified	No hazard data	Not classified	59	1	1
Aliphatic hydrocarbons	13475-82-6	2,2,4,6,6-PENTAMETHYLHEPTANE	8	6	6	No	Other concern	No hazard data	Other concern	25	6	6
Aliphatic hydrocarbons	1632-70-8	5-METHYL UNDECANE	6	1	1	No	Other concern	No hazard data	Other concern	18	1	1
Aliphatic hydrocarbons	2216-34-4	OCTANE, 4-METHYL-	5	9	9	No	Other concern	No hazard data	Other concern	22	8	8
Aliphatic hydrocarbons	31295-56-4	2,6,11-TRIMETHYL DODECANE	5	2	2	No	No hazard data	No hazard data	No hazard data	24	2	2
Aliphatic hydrocarbons	1002-43-3	3-METHYLUNDECANE	5	0	0	No	Not classified	No hazard data	Not classified	12	0	0
Aliphatic hydrocarbons	55282-12-7	OCTADECENE,3-ETHYL-5-(2-ETHYLBUTYL)-	5	0	0	No	No hazard data	No hazard data	No hazard data	18	0	0
Aliphatic hydrocarbons	6418-44-6	3-METHYLHEPTADECANE	5	0	0	No	Other concern	No hazard data	Other concern	6	0	0
Amines	10213-78-2	N,N-BIS(2-HYDROXYETHYL) OCTADECYLAMINE	8	0	0	Yes	Other concern	No hazard data	Other concern	2	0	0
Amines	112-69-6	N,N-DIMETHYL-1-HEXADECANAMINE	5	1	1	Yes	Other concern	No hazard data	Other concern	24	1	1
Antioxidants	31570-04-4	IRGAFOS 168	103	2	1	Yes	Not classified	No hazard data	Not classified	48	2	1
Antioxidants	2082-79-3	IRGANOX 1076	94	3	2	Yes	Not classified	Repr. 2	Medium concern	54	3	2
Antioxidants	6683-19-8	IRGANOX 1010	66	3	3	Yes	Other concern	No hazard data	Other concern	81	3	3
Antioxidants	95906-11-9	OXIDIZED IRGAFOS 168	50	0	0	Yes	No hazard data	No hazard data	No hazard data	7	0	0
Antioxidants	6386-38-5	METHYL-3-(3,5-DI-TERT-BUTYL-4-HYDROXYPHENYL) PROPIONATE	36	0	0	Yes	Other concern	STOT RE 2	Medium concern	25	0	0
Antioxidants	1709-70-2	IRGANOX 1330	14	2	0	Yes	Not classified	No hazard data	Not classified	15	2	0
Antioxidants	28785-06-0	4-PROPYLBENZALDEHYDE	11	1	1	No	Other concern	No hazard data	Other concern	16	1	1
Antioxidants	617-94-7	2-PHENYL-2-PROPANOL	7	6	5	No	Other concern	No hazard data	Other concern	54	5	5
Antioxidants	1138-52-9	3,5-DI-TERT-BUTYLPHENOL	7	1	1	No	Other concern	No hazard data	Other concern	31	1	1
Antioxidants	128-39-2	2,6-DI-TERT-BUTYLPHENOL	7	2	0	Yes	Other concern	No hazard data	Other concern	150	2	0
Antioxidants	14035-33-7	3,5-DI-TERT-BUTYL-4-HYDROXYACETOPHENONE	7	0	0	No	Other concern	No hazard data	Other concern	0	0	0
Antioxidants	474510-57-1	IRGACURE 127	6	0	0	Yes	STOT RE 2	No hazard data	Medium concern	1	0	0
Antioxidants	5875-45-6	2,5-DI-TERT-BUTYL-PHENOL	6	0	0	No	Other concern	No hazard data	Other concern	5	0	0
Antioxidants	23128-74-7	ANTIOXIDANT 1098	5	3	1	Yes	Not classified	No hazard data	Not classified	5	2	1
Antioxidants	41484-35-9	IRGANOX 1035	5	1	1	Yes	Not classified	No hazard data	Not classified	5	1	1
BADGE derivatives	5581-32-8	BADGE-2H2O	25	23	19	Yes	No hazard data	No hazard data	No hazard data	36	17	14
BADGE derivatives	76002-91-0	BADGE-H2O	10	14	7	Yes	Other concern	No hazard data	Other concern	19	11	6
BADGE derivatives	20583-87-3	CYCLO-DI-BADGE	9	0	0	No	No hazard data	No hazard data	No hazard data	5	0	0
BADGE derivatives	13836-48-1	BADGE-HCL	8	12	8	Yes	Other concern	No hazard data	Other concern	18	9	7
BADGE derivatives	227947-06-0	BADGE-HCL-H2O	7	13	11	Yes	Other concern	No hazard data	Other concern	16	9	8
BADGE derivatives	4809-35-2	BADGE-2HCL	6	18	8	Yes	Other concern	No hazard data	Other concern	35	14	7
Benzenoids	120-55-8	DIETHYLENE GLYCOL DIBENZOATE	24	1	1	Yes	Not classified	No hazard data	Not classified	27	1	1
Benzenoids	23676-09-7	BENZOIC ACID, 4-ETHOXY-, ETHYL ESTER	13	8	8	Yes	Other concern	No hazard data	Other concern	20	5	5
Benzenoids	80-39-7	N-ETHYL-P-TOLUENSULFONAMID	12	0	0	Yes	Other concern	No hazard data	Other concern	0	0	0
Benzenoids	3075-84-1	1,1’-BIPHENYL,2,2’,5,5’-TETRAMETHYL-	8	0	0	No	Other concern	No hazard data	Other concern	3	0	0
Benzenoids	104-66-5	DIPHENOXYETHANE	7	0	0	Yes	Other concern	No hazard data	Other concern	9	0	0
Benzenoids	25570-02-9	3,3′,5,5′ -TETRAMETHYLBIPHENYL	7	0	0	No	Other concern	No hazard data	Other concern	11	0	0
Benzenoids	480-63-7	2,4,6-TRIMETHYLBENZOIC ACID	6	1	1	No	Other concern	No hazard data	Other concern	20	1	1
Benzenoids	636-09-9	DIETHYL TEREPHTHALATE	6	1	1	No	Other concern	No hazard data	Other concern	10	1	1
Benzenoids	613-42-3	4-BENZYLBIPHENYL	6	0	0	No	Not classified	No hazard data	Not classified	3	0	0
Benzenoids	882073-43-0	NX 8000	6	0	0	Yes	Not classified	No hazard data	Not classified	0	0	0
Benzenoids	1077-56-1	BENZENESULFONAMIDE, N-ETHYL-2-METHYL-	5	0	0	Yes	Not classified	No hazard data	Not classified	0	0	0
Benzenoids	4534-53-6	2-PHENYLTRIDECANE	5	0	0	No	No hazard data	No hazard data	No hazard data	8	0	0
Benzenoids	61141-66-0	1,2-DIETHYL-4-PHENYLBENZENE	5	0	0	No	No hazard data	No hazard data	No hazard data	0	0	0
Carbonyl compounds	2460-77-7	2,5-DI-TERT-BUTYL-1,4 BENZOQUINONE	9	0	0	No	Other concern	No hazard data	Other concern	12	0	0
Carbonyl compounds	25395-31-7	1,2,3-PROPANETRIOL, DIACETATE	6	0	0	Yes	Not classified	No hazard data	Not classified	13	0	0
Carbonyl compounds	1534-26-5	3-TRIDECANONE	6	0	0	No	No hazard data	No hazard data	No hazard data	7	0	0
Carbonyl compounds	2216-87-7	3-UNDECANONE	6	0	0	No	No hazard data	No hazard data	No hazard data	8	0	0
Carboxylic acids and derivatives	103-09-3	2-ETHYLHEXYL ACETATE	18	0	0	Yes	Other concern	No hazard data	Other concern	30	0	0
Carboxylic acids and derivatives	42978-66-5	TRIPROPLYLENEGLYCOL DIACRYLATE	10	0	0	Yes	Other concern	No hazard data	Other concern	29	0	0
Carboxylic acids and derivatives	74381-40-1	2-METHYL-1-(1,1-DIMETHYLETHYL)-2-METHYL-1,3-PROPANEDIYL PROPANOATE	5	1	1	No	No hazard data	No hazard data	No hazard data	3	1	1
Chlorinated alkanes	85535-84-8	SHORT-CHAIN CHLORINATED PARAFFINS	8	33	32	No	Carc. 2	Carc. 2	Medium concern	177	23	22
Chlorinated alkanes	85535-85-9	MEDIUM-CHAIN CHLORINATED PARAFFINS	8	23	23	Yes	Other concern	Repr. 1B, STOT RE 1	High concern	100	16	16
Chlorinated alkanes	4860-03-1	1-CHLOROHEXADECANE	5	0	0	No	Other concern	No hazard data	Other concern	23	0	0
Ethers	3386-18-3	NONAETHYLENE GLYCOL	5	1	1	No	Other concern	No hazard data	Other concern	34	1	1
Fatty acyls	10436-08-5	CIS-11-EICOSENAMIDE	16	0	0	Yes	No hazard data	No hazard data	No hazard data	4	0	0
Fatty acyls	141-02-6	BIS(2-ETHYLHEXYL) FUMARATE	16	0	0	Yes	Other concern	No hazard data	Other concern	4	0	0
Fatty acyls	2425-77-6	2-HEXYL-1-DECANOL	11	0	0	Yes	Not classified	No hazard data	Not classified	24	0	0
Fatty acyls	26657-96-5	GLYCEROL MONOPALMITATE	8	4	4	Yes	Not classified	No hazard data	Not classified	78	4	4
Fatty acyls	29806-73-3	2-ETHYLHEXYL PALMITATE	8	0	0	Yes	Not classified	No hazard data	Not classified	12	0	0
Fatty acyls	105-76-0	DIBUTYL MALEATE	7	0	0	Yes	STOT RE 2	No hazard data	Medium concern	14	0	0
Fatty acyls	59130-69-7	HEXANOIC ACID, 2-ETHYL-, HEXADECYL ESTER	6	0	0	No	Not classified	No hazard data	Not classified	11	0	0
Fatty acyls	59130-70-0	OCTADECYL 2-ETHYLHEXANOATE	5	1	1	Yes	Not classified	No hazard data	Not classified	3	1	1
Fatty acyls	22047-49-0	2-ETHYLHEXYL STEARATE	5	0	0	Yes	Not classified	No hazard data	Not classified	5	0	0
Fatty acyls	25415-84-3	N-BUTYRIC ACID 2-ETHYLHEXYL ESTER	5	0	0	No	No hazard data	No hazard data	No hazard data	7	0	0
Fatty acyls	5518-18-3	HEXADECANAMIDE, N,N'-1,2-ETHANEDIYLBIS-	5	0	0	Yes	Not classified	No hazard data	Not classified	0	0	0
Light stabilizer	1843-05-6	OCTABENZONE	21	5	4	Yes	Other concern	No hazard data	Other concern	17	5	4
Light stabilizer	65447-77-0	TINUVIN 622	5	2	0	Yes	Other concern	No hazard data	Other concern	8	2	0
Light stabilizer	71878-19-8	CHIMASSORB 944	5	0	0	Yes	Not classified	No hazard data	Not classified	6	0	0
Monomers	947-04-6	AZACYCLOTRIDECAN-2-ONE	14	0	0	Yes	Not classified	STOT SE 2	Other concern	13	0	0
Monomers	121-91-5	1,3-BENZENEDICARBOXYLIC ACID	8	0	0	Yes	Not classified	No hazard data	Not classified	128	0	0
Monomers	13048-33-4	1,6-HEXANEDIOL DIACRYLATE	8	0	0	Yes	Other concern	No hazard data	Other concern	17	0	0
Monomers	57472-68-1	DIPROPLYLENEGLYCOL DIACRYLATE	7	0	0	Yes	Other concern	No hazard data	Other concern	3	0	0
Oligomers	56403-08-8	PA 6 TRIMER	33	0	0	No	No hazard data	No hazard data	No hazard data	1	0	0
Oligomers	5834-63-9	PA 6 TETRAMER	30	0	0	No	No hazard data	No hazard data	No hazard data	1	0	0
Oligomers	7441-32-9	CYCLIC PET TRIMER, 1ST SERIES	28	1	1	No	No hazard data	No hazard data	No hazard data	14	1	1
Oligomers	56403-09-9	PA 6 DIMER	28	0	0	No	No hazard data	No hazard data	No hazard data	4	0	0
Oligomers	864-90-4	PA 6 PENTAMER	25	0	0	No	No hazard data	No hazard data	No hazard data	1	0	0
Oligomers	865-14-5	PA 6 HEXAMER	24	0	0	No	No hazard data	No hazard data	No hazard data	0	0	0
Oligomers	777-95-7	1,6-DIOXACYCLODODECANE-7,12-DIONE	21	2	2	Yes	Other concern	No hazard data	Other concern	4	2	2
Oligomers	107-50-6	CYCLOHEPTASILOXANE, TETRADECAMETHYL-	18	1	1	No	Not classified	No hazard data	Not classified	27	1	1
Oligomers	4238-35-1	PA 66 DIMER	18	0	0	No	No hazard data	No hazard data	No hazard data	0	0	0
Oligomers	4266-66-4	PA 66 CYCLIC MONOMER	18	0	0	No	No hazard data	No hazard data	No hazard data	2	0	0
Oligomers	24388-68-9	CYCLIC PET DIMER, 1ST SERIES	17	0	0	No	No hazard data	No hazard data	No hazard data	1	0	0
Oligomers	16104-98-6	CYCLIC PET DIMER, 3RD SERIES	16	0	0	No	No hazard data	No hazard data	No hazard data	0	0	0
Oligomers	556-68-3	CYCLOOCTASILOXANE, HEXADECAMETHYL	15	2	2	No	Not classified	No hazard data	Not classified	29	2	2
Oligomers	16056-00-1	PA 6 HEPTAMER	15	0	0	No	No hazard data	No hazard data	No hazard data	0	0	0
Oligomers	16104-96-4	CYCLIC PET TETRAMER, 1ST SERIES	14	0	0	No	No hazard data	No hazard data	No hazard data	0	0	0
Oligomers	29278-57-7	CYCLIC PET DIMER, 2ND SERIES	14	0	0	No	No hazard data	No hazard data	No hazard data	0	0	0
Oligomers	4174-07-6	PA 66 TRIMER	14	0	0	No	No hazard data	No hazard data	No hazard data	0	0	0
Oligomers	873422-64-1	CYCLIC PET TRIMER, 2ND SERIES	13	0	0	No	No hazard data	No hazard data	No hazard data	0	0	0
Oligomers	556-71-8	CYCLONONASILOXANE, OCTADECAMETHYL	10	3	3	No	Other concern	No hazard data	Other concern	27	2	2
Oligomers	16093-69-9	PA 6 OCTAMER	9	0	0	No	No hazard data	No hazard data	No hazard data	0	0	0
Oligomers	16104-97-5	CYCLIC PET PENTAMER, 1ST SERIES	9	0	0	No	No hazard data	No hazard data	No hazard data	0	0	0
Oligomers	29644-29-9	CYCLIC PET HEXAMER, 1ST SERIES	9	0	0	No	No hazard data	No hazard data	No hazard data	0	0	0
Oligomers	78837-87-3	1, 6,13,18-TETRAOXACYCLOTETRACOSANE-7,12,19,24-TETRAONE	9	0	0	No	Other concern	No hazard data	Other concern	0	0	0
Oligomers	18772-36-6	CYCLODECASILOXANE, EICOSAMETHYL	9	0	0	No	No hazard data	No hazard data	No hazard data	14	0	0
Oligomers	18919-94-3	CYCLODODECASILOXANE, TETRACOSAMETHYL	9	0	0	No	No hazard data	No hazard data	No hazard data	6	0	0
Oligomers	23523-14-0	CYCLOPENTADECASILOXANE, TRIACONTAMETHYL	7	0	0	No	No hazard data	No hazard data	No hazard data	2	0	0
Oligomers	2222729-29-3	CYCLIC PET TETRAMER, 2ND SERIES	6	0	0	No	No hazard data	No hazard data	No hazard data	0	0	0
Oligomers	23186-89-2	LINEAR PET DIMER, 1ST SERIES	6	0	0	No	No hazard data	No hazard data	No hazard data	1	0	0
Oligomers	50694-79-6	PA 6 NONAMER	6	0	0	No	No hazard data	No hazard data	No hazard data	0	0	0
Oligomers	1137-99-1	LINEAR PET MONOMER, 1ST SERIES	6	0	0	No	Other concern	No hazard data	Other concern	37	0	0
Oligomers	23523-12-8	CYCLOOCTADECASILOXANE, HEXATRIACONTAMETHYL	6	0	0	No	No hazard data	No hazard data	No hazard data	1	0	0
Oligomers	63440-93-7	C[TPA+BD]2	6	0	0	No	Other concern	No hazard data	Other concern	0	0	0
Oligomers	63440-94-8	[TPA-BG]3	6	0	0	No	Other concern	No hazard data	Other concern	0	0	0
Oligomers	29668-12-0	CYCLIC PET HEPTAMER, 1ST SERIES	5	0	0	No	No hazard data	No hazard data	No hazard data	0	0	0
Oligomers	13988-26-6	PA-DEG	5	0	0	No	No hazard data	No hazard data	No hazard data	1	0	0
Oligomers	149050-40-8	CYCLOTETRADECASILOXANE, OCTACOSAMETHYL	5	0	0	No	No hazard data	No hazard data	No hazard data	0	0	0
Oligomers	18766-38-6	CYCLOUNDECASILOXANE, DOCOSAMETHYL	5	0	0	No	No hazard data	No hazard data	No hazard data	1	0	0
Oligomers	23732-94-7	CYCLOTRIDECASILOXANE, HEXACOSAMETHYL	5	0	0	No	No hazard data	No hazard data	No hazard data	0	0	0
Organoheterocyclic compounds	82304-66-3	7,9-DI-TERT-BUTYL-1-OXASPIRO(4,5)DECA-6,9-DIENE-2,8-DIONE	49	2	2	No	Other concern	No hazard data	Other concern	44	2	2
Organoheterocyclic compounds	7128-64-5	2,5-BIS(5-TERT-BUTYL-2-BENZOXAZOLYL) THIOPHENE	22	2	0	Yes	Not classified	No hazard data	Not classified	10	1	0
Organoheterocyclic compounds	497-26-7	2-METHYL-1,3-DIOXOLANE	10	1	1	No	Other concern	No hazard data	Other concern	21	1	1
Organoheterocyclic compounds	1204-86-0	4-(4-MORPHOLINYL) BENZALDEHYD	10	0	0	No	Other concern	No hazard data	Other concern	29	0	0
Organoheterocyclic compounds	7470-38-4	4-(4-MORPHOLINYL)BENZOIC ACID	6	0	0	No	Other concern	No hazard data	Other concern	12	0	0
Organoheterocyclic compounds	91-76-9	BENZOGUANAMINE	6	0	0	Yes	Other concern	Repr. 2	Medium concern	15	0	0
Organoheterocyclic compounds	1207-12-1	4,6-DIMETHYLDIBENZOTHIOPHENE	5	0	0	No	Other concern	No hazard data	Other concern	41	0	0
PAAs	6358-64-1	4-CHLORO-2,5-DIMETHOXYANILINE	7	0	0	No	STOT RE 2	No hazard data	Medium concern	23	0	0
PAAs	1208-52-2	2,4'-METHYLENEDIANILINE	5	0	0	Yes	Muta. 2, Carc. 1B, STOT RE 2	No hazard data	High concern	3	0	0
PAHs	38640-62-9	DIISOPROPYLNAPHTHALENE	53	0	0	Yes	Other concern	Other concern	Other concern	29	0	0
PAHs	32624-67-2	10,18-BISNORABIETA-8,11,13-TRIENE	10	1	1	No	No hazard data	No hazard data	No hazard data	4	1	1
PAHs	3018-20-0	NAPHTHALENE, 1,2,3,4-TETRAHYDRO-1-PHENYL-	9	0	0	No	Other concern	No hazard data	Other concern	1	0	0
PAHs	94133-80-9	1,7-DI-ISO-PROPYLNAPHTHALENE	9	0	0	No	No hazard data	No hazard data	No hazard data	3	0	0
PAHs	57122-16-4	1,3-DIISOPROPYLNAPHTHALENE	7	0	0	No	No hazard data	No hazard data	No hazard data	11	0	0
PAHs	575-43-9	1,6-DIMETHYLNAPHTHALENE	5	2	1	No	Not classified	No hazard data	Not classified	33	2	1
PAHs	1576-67-6	3,6-DIMETHYLPHENANTHRENE	5	0	0	No	Other concern	No hazard data	Other concern	41	0	0
PAHs	4569-45-3	9,9′ DIMETHYLFLUORENE	5	0	0	No	Other concern	No hazard data	Other concern	5	0	0
PAHs	613-62-7	2-(PHENYLMETHOXY)NAPHTHALENE	5	0	0	No	Other concern	No hazard data	Other concern	4	0	0
PFAS	865-86-1	10:2 FTOH	15	2	1	No	Other concern	No hazard data	Other concern	81	2	1
PFAS	16517-11-6	PERFLUOROOCTADECANOATE	5	24	7	No	Other concern	No hazard data	Other concern	47	19	6
PFAS	57678-01-0	6:2 MONOPAP	5	14	3	No	Not classified	No hazard data	Not classified	21	9	3
Phenylpropanoids and polyketides	20071-09-4	TRANS-1,2-DIPHENYLCYCLOBUTANE	19	0	0	No	No hazard data	No hazard data	No hazard data	12	0	0
Phenylpropanoids and polyketides	6607-34-7	1,4,7-TRIOXACYCLOTRIDECANE-8,13-DIONE	13	0	0	No	STOT RE 2	No hazard data	Medium concern	2	0	0
Phenylpropanoids and polyketides	119344-86-4	2-(4-METHYLBENZYL)-2-(DI-METHYLAMINO)-1-(4-MORPHOLINOPHENYL)-1-BUTANONE	7	0	0	Yes	Repr. 2	No hazard data	Medium concern	3	0	0
Phenylpropanoids and polyketides	7694-30-6	CIS-1,2-DIPHENYLCYCLOBUTANE	7	0	0	No	No hazard data	No hazard data	No hazard data	13	0	0
Phenylpropanoids and polyketides	4471-27-6	1,4-DIOXACYCLOTRIDECANE-5,13-DIONE	5	0	0	No	No hazard data	No hazard data	No hazard data	0	0	0
Photoinitiators	10287-53-3	ETHYL-4-DIMETHYLAMINOBENZOATE	45	6	5	Yes	Repr. 1B	No hazard data	High concern	113	4	4
Photoinitiators	2128-93-0	4-PHENYLBENZOPHENONE	38	7	7	Yes	Not classified	No hazard data	Not classified	16	5	5
Photoinitiators	24650-42-8	2,2-DIMETHOXY-2-PHENYLACETOPHENONE	30	5	5	Yes	STOT RE 2	No hazard data	Medium concern	244	4	4
Photoinitiators	119313-12-1	2-BENZYL-2-(DIMETHYLAMINO)-4-MORPHOLINO-BUTYROPHENON	19	4	1	Yes	Repr. 1B	Carc. 1, Repr. 1B	High concern	11	3	1
Photoinitiators	90-93-7	4,4′-BIS(DIETHYLAMINO)BENZOPHENONE	13	7	7	Yes	Other concern	No hazard data	Other concern	23	5	5
Photoinitiators	7473-98-5	2-HYDROXY-2-METHYLPROPIOPHENONE	13	1	1	Yes	Other concern	No hazard data	Other concern	281	1	1
Photoinitiators	75081-21-9	ISOPROPYL THIOXANTHONE	11	1	1	No	Repr. 2	No hazard data	Medium concern	19	1	1
Photoinitiators	791-28-6	TRIPHENYLPHOSPHINE OXIDE	7	5	3	Yes	Other concern	STOT RE 2	Medium concern	207	3	3
Photoinitiators	162881-26-7	PHENYL-BIS-(2,4,6-TRIMETHYLBENZOYL) PHOSPHINOXID	6	1	0	Yes	Other concern	No hazard data	Other concern	18	1	0
Photoinitiators	83846-85-9	4-(4-METHYLPHENYLTHIO)BENZOPHENONE	6	0	0	Yes	Other concern	No hazard data	Other concern	2	0	0
Photoinitiators	83846-86-0	4-ISOPROPYLTHIOXANTHONE	6	0	0	Yes	Not classified	No hazard data	Not classified	3	0	0
Photoinitiators	530-44-9	4-(DIMETHYLAMINO)BENZOPHENONE	5	5	5	No	Other concern	No hazard data	Other concern	29	3	3
Photoinitiators	142770-42-1	1-CHLORO-4-PROPOXY-9H-THIOXANTHEN-9-ON	5	0	0	Yes	No hazard data	No hazard data	No hazard data	1	0	0
Photoinitiators	272460-97-6	1-(4-[(4-BENZOYLPHENYL)THIO]PHENYL)-2-METHYL-2-[(4-METHYLPHENYL)SULFONYL]-1-PROPAN-1-ON	5	0	0	Yes	Other concern	No hazard data	Other concern	0	0	0
Plasticizers	8013-07-8	EPOXIDIZED SOY BEAN OIL	41	0	0	Yes	Not classified	No hazard data	Not classified	6	0	0
Plasticizers	7568-58-3	TRIBUTYL ACONITATE	23	0	0	No	No hazard data	No hazard data	No hazard data	7	0	0
Plasticizers	27138-31-4	DI(PROPYLENE GLYCOL) DIBENZOATE	12	4	4	Yes	Other concern	No hazard data	Other concern	14	3	3
Plasticizers	84-63-9	BIS(4-METHYL-2-PENTYL) PHTHALATE	12	6	3	No	No hazard data	No hazard data	No hazard data	39	6	3
Plasticizers	131-16-8	DI-N-PROPYL PHTHALATE	10	15	6	Yes	Repr. 2	No hazard data	Medium concern	86	11	4
Plasticizers	25265-77-4	2,2,4-TRIMETHYL-1,3-PENTANEDIOL MONOISOBUTYRATE	9	2	1	Yes	Not classified	Other concern	Other concern	24	2	1
Plasticizers	17851-53-5	1,2-BENZENDICARBOXYLIC ACID BUTYL-2-METHYLPROPYL ESTHER	7	4	2	No	No hazard data	No hazard data	No hazard data	12	1	1
Plasticizers	84-78-6	BUTYL OCTYL PHTHALATE	6	4	2	Yes	No hazard data	No hazard data	No hazard data	20	1	1
Plasticizers	33703-08-1	DIISONONYL ADIPATE	6	4	1	Yes	Not classified	No hazard data	Not classified	15	2	1
Plasticizers	137-89-3	DI-N-OCTYLISOPHTHALATE	6	1	1	No	Repr. 1B	No hazard data	High concern	6	1	1
Plasticizers	1330-86-5	DIISOOCTYL ADIPATE	6	0	0	Yes	Not classified	No hazard data	Not classified	8	0	0
Plasticizers	8016-11-3	EPOXIDIZED LINSEED OIL	6	0	0	Yes	Not classified	No hazard data	Not classified	19	0	0
Plasticizers	8047-99-2	N-ETHYL-O/P-TOLUENSULFONAMID	6	0	0	Yes	Other concern	No hazard data	Other concern	0	0	0
Plasticizers	605-54-9	BIS(2-ETHOXYETHYL) PHTHALATE	5	4	2	No	Not classified	No hazard data	Not classified	36	4	2
Prenol lipids	1235-74-1	METHYL DEHYDROABIETATE	32	1	1	No	No hazard data	No hazard data	No hazard data	27	1	1
Prenol lipids	13601-88-2	DEHYDROABIETAL	18	0	0	No	No hazard data	No hazard data	No hazard data	1	0	0
Prenol lipids	502-69-2	HEXAHYDROFARNESYL ACETONE	9	0	0	No	Other concern	No hazard data	Other concern	122	0	0
Prenol lipids	3892-00-0	2,6,10-TRIMETHYLPENTADECANE	7	0	0	No	No hazard data	No hazard data	No hazard data	12	0	0
Prenol lipids	127-25-3	METHYL ABIETATE	6	0	0	Yes	Not classified	No hazard data	Not classified	12	0	0
Prenol lipids	7151-00-0	DEHYDROABIETIC ACID METHYL ESTER	6	0	0	No	No hazard data	No hazard data	No hazard data	10	0	0
Prenol lipids	54833-48-6	HEPTADECANE, 2,6,10,15-TETRAMETHYL-	5	1	1	No	No hazard data	No hazard data	No hazard data	21	1	1
Prenol lipids	96168-15-9	4,8,12,16-TETRAMETHYLHEPTADECAN-4-OLIDE	5	0	0	No	No hazard data	No hazard data	No hazard data	12	0	0
